# Supplementary material for: Efficacy of Dry Heat Treatment against Clostridioides difficile Spores and Mycobacterium tuberculosis on Filtering Facepiece Respirators
Source: Pathogens. 2022 Aug 2;11(8):871. doi: 10.3390/pathogens11080871 (PMC9415841; doi:10.3390/pathogens11080871)
Supplement: Supplementary file 1 [file pathogens-11-00871-s001.zip]

Archive with 1 entries (1 files):
- pathogens-1820956-supplementary.pdf
